# Supplementary material for: Tumor Protein D53 (TPD53): Involvement in Malignant Transformation of Low-Malignant Oral Squamous Cell Carcinoma Cells
Source: Biomedicines. 2024 Nov 28;12(12):2725. doi: 10.3390/biomedicines12122725 (PMC11727615; doi:10.3390/biomedicines12122725)
Supplement: Supplementary file 1 [file biomedicines-12-02725-s001.zip]

Archive with 1 entries (1 files):
- biomedicines-3314158-supplementary.pdf
